# Supplementary material for: Increased Microglia/Macrophage Gene Expression in a Subset of Adult and Pediatric Astrocytomas
Source: PLoS One. 2012 Aug 22;7(8):e43339. doi: 10.1371/journal.pone.0043339 (PMC3425586; doi:10.1371/journal.pone.0043339)
Supplement: Table S1 — Cell-specific gene signatures used for GSEA analysis. (XLSX) [file pone.0043339.s007.xlsx]

## Sheet: Table S1
Table S1. Cell-specific gene signatures used for GSEA analysis.
M1 macrophages	M2 macrophages	Monocytes	GIM (glioma-infiltrating microglia/macrophage)	Granulocytes	T CD4 Naive	T CD4 Activated	T CD8 Naive	T CD8 Activated	Naive T Cell	NK Cell	B Cell	HSC (hematopoietic stem cells)	Nuc. Erythrocytes
Martinez et al, Mantovani et al	Martinez et al, Mantovani et al	Chambers et al	Murat et al	Chambers et al	Chambers et al	Chambers et al	Chambers et al	Chambers et al	Chambers et al	Chambers et al	Chambers et al	Chambers et al	Chambers et al
AK3	ADK	ACE	ACPP	AATK	AEBP2	ACOT4	ACTN2	AAMP	ADAM23	AHNAK	ADM	ABCA5	ABCB10
APOL1	ALOX15	ADAM8	ADAMDEC1	ABCA13	ANKHD1	CAPSL	AGL	AHCYL1	AMPD1	AKAP5	AICDA	ACVR2A	ABCG4
APOL2	ARG1	ADAMDEC1	ADAMTSL4	ABCC5	ANXA11	DFNA5	AKT3	ALKBH7	BCL11B	AOAH	AKAP12	ADAM22	ACHE
APOL3	CA2	ARHGAP26	ADH1C	ACVRL1	ARHGAP29	DUS4L	ART1	ARHGDIG	CD5	ARHGAP10	AKAP5	AFAP1L1	ACP1
APOL6	CCL13	ATG3	AGXT	AFF2	ARHGEF11	FOXP3	B4GALNT1	ATF6	CD6	C1QL3	B3GNT8	AK3	ADAM33
ATF3	CCL16	ATOX1	AHI1	ALDH2	BBS4	GJA1	BAIAP3	ATP1A2	CNGA1	CDH22	BCL11A	ALDH1L1	ADD2
BCL2A1	CCL17	CAP1	ATPBD4	ANKRD22	BRI3	IL4	BPTF	BAG2	CXCR6	CHL1	BFSP2	ALDOC	AGTR1
BIRC3	CCL18	CDH23	BCL2A1	APH1B	BTG1	PRDM5	CCR9	BANF1	DAPL1	CHN2	CABC1	ANXA4	AMD1
CCL15	CCL22	CEBPD	BOK	ASB7	CCND1	RAB39B	CD7	CCL3	DDX3Y	CLIP4	CCDC79	ASB4	ANK1
CCL19	CCL23	CLEC12B	BTN3A2	BMPR1A	CD247		COL23A1	CDCA8	DZIP1	CMA1	CCR6	B3GALNT1	ANKRD43
CCL2	CCL24	CSF1R	C1QB	CCNI	CD4		CXXC5	CLNS1A	EIF2S3	CMKLR1	CD180	BGN	AOC3
CCL20	CCR2	CXCL1	CASC5	CDADC1	CDC27		DEPDC1B	CPSF2	GABRR2	CMYA5	CD22	BMP2	AP1G1
CCL3	CD14	DDX6	CASP1	CES3	CLEC4D		EPSTI1	DCPS	GPR83	CPNE7	CD37	BTBD3	ARHGEF12
CCL5	CD163	DOCK4	CD163	CLDN1	CTTN		FCGRT	DKC1	HMP19	CUEDC1	CD79A	CA3	ARIH2
CCR7	CD209	DYNC1H1	CHD9	CPNE3	CYP2S1		GCET2	EIF3C	IL7R	DCXR	CDH17	CA9	ARL4A
CD80	CD302	EMR4	CHMP1B	CRTAC1	DGKZ		GGT1	EIF4A1	ITK	DIXDC1	CHD7	CABLES1	ASPH
CD86	CERK	ENTPD3	CLDN18	CTNNBIP1	EMR4		GLS	EXOSC4	KLK8	DMRTA1	CR2	CACNB2	ATP1B2
CHI3L2	CHN2	ETS2	CLEC2B	CYBB	EPHA5		H2AFV	FASTK	MTMR7	EDN3	CRIP3	CADPS2	ATP6V0A1
CXCL10	CLEC4F	F10	CLEC2D	DCUN1D3	EPS15		HLA-DMA	FDPS	SIT1	ELOVL6	CRISP3	CALML4	ATP8A1
CXCL11	CLEC7A	F12	CLEC7A	DENND2A	FAM55C		KCNJ8	GADD45G	SLC16A5	F2RL2	CYP39A1	CASP12	ATPIF1
CXCL9	CTSC	FBXL3	CLECL1	DMPK	FGR		LIMK1	GINS2	SPSB1	FAM19A3	DIRAS2	CAV2	BBS10
ECGF1	CTSS	GALM	COL1A1	EDNRA	HDC		MCOLN1	IFT88	ST8SIA1	FASLG	DPP7	CCDC120	BMP2K
EDN1	CXCR4	GCNT2	COL3A1	ENPP2	HSPA1A		MYO1F	LRRC41	TDGF1	FBXL2	EBF1	CCDC122	BSG
FAS	EGR2	GM2A	CPA6	FBXO10	IDH2		PDE7A	MCM8	TMIE	FHL2	EDARADD	CCDC60	BTN1A1
FCGR1A	F13A1	GRM1	CSDA	G6PD	IFITM1		PLCG1	METTL1	TNFAIP8L1	FRMD4B	ELL3	CD34	BTRC
FCGR2A	FCER2	HECW2	CSTA	GLRX	IL17RB		POLM	NOL11	TNFRSF25	GATS	ERO1LB	CDS1	CACHD1
FCGR2B	FGL2	HHAT	CTSS	HAL	IL1B		PRSS12	OSGIN2	TRAT1	GP1BB	EXOSC1	CHAD	CACNA1G
FCGR3A	FN1	HPGD	CXCL10	HAS2	LCN2		RCN3	PDCD1		ID2	FASTKD1	CLDN12	CCDC18
GADD45G	GAS7	HSPB1	CXCL11	INHBA	LPHN3		SIPA1L2	PDIA3		IGSF5	FCRLA	CMTM3	CCHCR1
HESX1	HEXB	IL1RAP	CYP19A1	KRT86	MAF		SLA2	PLEK		IMMP1L	ICOSLG	COL1A2	CCNB1
HSD11B1	HNMT	IL22RA2	CYP2A13	LCT	MAP4K4		SLC6A19	PMM1		KCNIP3	IFT172	COL4A1	CCNF
IGFBP4	HRH1	IRAK3	DAZ2	LDHC	MBNL2		TEX9	PPP5C		KLHL30	IL5RA	COL4A2	CD59
IL12A	HS3ST1	ITGA4	DCDC5	LIMS1	MYO9A		TLR3	PXMP2		KLRA1	KCNJ1	CPNE8	CDC25C
IL12B	HS3ST2	ITGB5	DDX19A	LYVE1	NEK7		TNFAIP1	RAD54B		KLRB1	KLHL14	CRISPLD1	CDCA2
IL15	IGF1	KCND1	DST	MDH1	NRP1		YIPF3	SLC5A6		KLRC3	LYNX1	CSTF2T	CDKL1
IL15RA	IL10	KIF1B	DUSP27	MSRB2	PAFAH1B1		ZFP14	SMYD1		KLRK1	MICAL3	CTF1	CENPA
IL1A	IL1R2	LRP1	EIF1AY	MTMR6	PDLIM4		ZNF260	SOAT2		LRRC8C	MTSS1	CTTNBP2	CENPE
IL1B	IL1RN	MBP	EPSTI1	NAP1L2	PTPRF			SPC24		MGAT5	MYBPC2	CTTNBP2NL	CENPI
IL1R1	LIPA	MRPL33	ERBB3	NCAM1	RBM10			TFPI		NCALD	MYL4	CX3CL1	CENPN
IL23A	LTA4H	MSR1	EVI2B	NDUFV3	RNF43			TMEM97		NCR1	MYO1E	DLC1	CENPP
IL2RA	MAF	NFAM1	FAM83C	NIN	RYR3			TNFSF14		OLFM1	NAP1L1	DMD	CIT
IL6	MMP9	NFKBIZ	FANCD2	NRP1	S100A9			TRAF4		PDGFB	NID1	DOCK1	CLCN7
IL7R	MS4A6A	ODZ4	FCER1G	OLFML2B	SDCBP2			TSPAN4		PFTK1	PDZD2	DPYS	CLGN
IL8	MSR1	P2RY12	FKBP15	ORM1	SIRPB1			TUFM		PHACTR3	PHKA1	DSCR6	CLN8
INDO	P2RY13	P2RY6	FLG2	PARP4	SSBP3			UBFD1		PLEKHA5	PIGR	DSG2	CNNM2
INHBA	P2RY14	PAG1	FYB	PDPN	STK24			UMPS		PPM1J	RAB30	DUSP3	CNTD1
IRF1	P2RY5	PDE7B	GBP1	PLEKHG1	TESC			WDR34		PRF1	RAB39	EFNA1	CNTN3
IRF7	RETNLB	PIGB	GIMAP2	PNPLA1	TGFBR3			XBP1		RAPH1	RAPGEF4	ELK4	COL5A1
OAS2	SEPP1	PIP4K2A	GLYAT	PNPLA8	TRAF6			XCL1		RASL12	RFTN2	EMP1	COX6B2
OASL	SLC38A6	PLK3	GLYATL1	PPM1A	TRIM36			ZBTB32		RET	RGS13	ENAH	CPEB3
PBEF1	SLC4A7	PLOD1	GPR82	PRG3	UGT1A9					RPS4Y2	SCD	ENG	CPOX
PDGFA	SLCO2B1	PPARG	GUCA1C	PROCA1	ZBTB16					SERPINB1	SDC4	ENO2	CXCL12
PFKP	STAB1	PTGS2	HIST1H4H	PROK2	ZSWIM6					SMARCD3	SFXN4	EPB41L3	CYP4B1
PLA1A	TGFB1	RAF1	HLA-DMA	PSME4						SULF2	SNX30	EPB41L4B	DARC
PSMA2	TGFBR2	RBMS1	HLA-DOA	PTGS1						TADA1L	SNX8	EPB41L5	DCUN1D1
PSMB9	TLR5	REEP3	HLA-DQA2	PTPLB						TNFSF12	SRPK3	ESAM	DIAPH3
PTX3	TPST2	RETN	HOXD1	RAB20						TNFSF13	ST6GAL1	ESR1	DNAJA4
SLC2A6		RGS2	HOXD8	RAB23						TRAF1	TOR3A	F11R	DNTTIP1
SLC31A2		SCNN1A	HSD17B7P2	RAB3D						TSHZ3	TRIM35	FADS2	DUSP8
SLC7A5		SGIP1	IFI44L	RNF141						TXK	TSGA13	FAM129B	E2F2
SLCO5A1		SGSM3	IL18	RNF19B						UGCG	VPREB3	FAM135A	EFNB3
SPHK1		SLC40A1	IL28A	RP2						YPEL1		FBXL17	EIF2AK1
TLR2		SMPDL3B	IL8	RPS6KC1						ZDHHC20		FGD5	ENDOD1
TLR4		SOCS3	INADL	SCAMP1						ZNF35		FGF11	ENPP3
TNF		SRPK2	IQCF3	SCP2								FGFR3	EPB41
TNFSF10		STOML3	ITGB3	SOX13								FHL1	EPB49
VCAN		THOC1	ITGB6	STXBP5								FKBP1B	EPDR1
XAF1		TNNI2	KIAA0101	SYNE1								FKBP9	EPOR
		TRPS1	KIF14	TBC1D8								FOXA3	ESCO2
		TTC7A	KLHL6	TIAM2								FSTL1	ESPL1
		UVRAG	KRTAP9-3	TIMP2								FZD3	EXT1
		XKR5	LASS5	TUBA8								FZD4	FAHD1
		ZBTB16	LEPR	WDR1								FZD6	FAM55B
		ZFHX4	LILRA2	WIPI1								GALNT3	FAM59A
		ZFYVE9	LMBRD1									GATA2	FANCG
		ZIC3	LOC255025									GHR	FIGF
			LOC339788									GJA1	FOXM1
			LQK1									GKAP1	FOXO3
			LYZ									GLIS2	FRYL
			MAF									GLRX3	GALNS
			MAML2									GNAI1	GALNT10
			MMP12									GNB4	GATA1
			MS4A4A									GPR125	GDPD1
			MS4A7									GPR64	GFAP
			MSR1									GPRASP2	GRTP1
			MUC7									GRB10	GSTT1
			MYO3B									GSPT2	HEBP1
			NCF2									GSTA4	HIPK2
			NLGN4Y									GSTM1	HIST1H2AE
			NPL									GUCY1A3	HIST1H3A
			NR1H4									GUCY1B3	HIST3H2A
			NSUN4									GULP1	HSPBAP1
			OAS2									HBEGF	ICAM4
			OR4F21									HEY1	IFRD2
			OR8D2									HLF	IGFBP5
			OTUD7B									HMGA2	INHBC
			PCNP									HOXA10	KCTD14
			PIK3AP1									HOXA2	KLF1
			PLAC8									HOXB5	LMNA
			PLN									HSD17B11	LPIN2
			PNLIPRP3									ICK	MAP4K5
			POF1B									ID4	MASTL
			POU2F2									IMPAD1	MFHAS1
			POU4F1									INHA	MFSD9
			PPP2R5C									IQSEC2	MGST3
			PSMD6									JAG2	MICAL3
			PTGS1									JAM2	MICALL2
			PTPLA									KRT18	MLF1IP
			RAB20									KRT8	MXD3
			RBL1									LARGE	MYBL2
			RGS1									LPHN2	NAALADL1
			RPS4Y1									LRCH2	NAGPA
			SAMSN1									LTBP3	NAPRT1
			SART3									MAGED1	NARF
			SCIN									MAGI1	NCAPG
			SCML4									MDFI	NCOA7
			SEC24D									MED14	NEIL3
			SERPINA1									MEG3	NEK2
			SERPINB2									MEIS1	NMNAT3
			SGOL1									MMP2	NMRAL1
			SLAMF7									MMRN1	NRIP3
			SRPX2									MN1	NTN4
			SSX2									MORC4	NUP133
			SSX3									MPDZ	OGFRL1
			ST7									MPL	PABPC1
			TAGAP									MPP7	PAQR9
			TFEC									MSRB3	PC
			TLR7									MTF2	PCYT1A
			TMLHE									MUM1L1	PCYT1B
			TNFAIP8									MYCN	PDIA2
			TNFSF13B									MYCT1	PEX12
			TOP2A									MYO10	PFKFB1
			TREML4									MYO5C	PI4K2B
			TRIM5									NAP1L3	PIF1
			UCP2									NBEA	PIR
			USP15									NDN	PKD1L1
			USP36									NDRG4	PKLR
			UTS2									NETO2	PLK1
			VCAM1									NFAT5	PNMA1
			WDR1									NICN1	PPAP2A
			ZDHHC21									NPR2	PPIB
			ZNF479									NR4A2	PPIH
			ZNF709									NRXN1	PPM1L
			ZNF789									NUDT11	PPP1R16B
												OCIAD2	PROKR1
												P2RY14	PSMF1
												PALLD	PTDSS2
												PCDHB17	RAB3IL1
												PCGF5	RAD51C
												PDE8A	RBM44
												PDK4	REEP6
												PEG3	RGS12
												PER3	RHOF
												PEX13	RIBC1
												PGR	RMND5A
												PHLDB1	RNGTT
												PITX2	RSAD2
												PKIA	RUNDC3A
												PKP2	RUNX1T1
												PLCB4	SAMD11
												PLXDC2	SAMD14
												PON3	SGK3
												PPP1R11	SGOL1
												PRDM16	SH2D4A
												PRKG1	SH3TC2
												PSMA8	SKP2
												PTOV1	SLC11A2
												PTPN14	SLC16A1
												PTRF	SLC16A10
												PVR	SLC22A4
												RAB38	SLC25A10
												RAI14	SLC25A38
												RAI2	SLC2A4
												RANBP2	SLC30A10
												RBP1	SLC38A5
												RFXANK	SLC43A1
												RHOBTB1	SMAP1
												RHOBTB3	SNCA
												RILP	SOX6
												RIPK4	SPAG5
												RNF180	SPECC1
												RNF208	SPHK1
												ROBO4	SPIRE1
												RPP30	SSX2IP
												RYK	STAB2
												SCMH1	STXBP4
												SDPR	TAOK1
												SERPINB8	TIPIN
												SERPINF1	TM7SF3
												SFRP1	TMEM107
												SHANK3	TNK1
												SHROOM3	TOM1L1
												SHROOM4	TPX2
												SLC16A12	TRIM2
												SLC16A9	TRIM23
												SLC18A2	TSPAN33
												SLC22A3	TSPAN8
												SLC23A2	TTK
												SLC2A10	TUBB1
												SLC35D1	TXNRD2
												SLC6A15	TYMS
												SLC9A3R2	UBE2F
												SMARCA1	UBE2L6
												SPRED1	UBE2O
												SRC	UBLCP1
												STOX2	UROS
												SULT1A1	USP46
												SYTL4	USP49
												TAC1	WDR62
												TBC1D9	WFDC3
												TC2N	WNK1
												TCEAL1	XPO7
												TCF12	ZNF341
												TCF3	ZRANB3
												TEAD2
												TEK
												TIMP3
												TLE1
												TLE2
												TM4SF1
												TM7SF4
												TMEM176A
												TMEM178
												TMEM98
												TMTC2
												TOX3
												TRIM16
												TRIM47
												TRIM6
												TRPC6
												TSLP
												TTC19
												TTC8
												TTPA
												USP53
												VAT1
												VDR
												VLDLR
												VNN1
												WWC2
												WWTR1
												YES1
												YPEL2
												ZC3H12C
												ZCCHC12
												ZDBF2
												ZFP64
												ZNF295
												ZNF711
												ZSCAN18
