# Supplementary material for: Increased Microglia/Macrophage Gene Expression in a Subset of Adult and Pediatric Astrocytomas
Source: PLoS One. 2012 Aug 22;7(8):e43339. doi: 10.1371/journal.pone.0043339 (PMC3425586; doi:10.1371/journal.pone.0043339)
Supplement: Table S3 — Enrichment scores and statistics of defense/immune response GO gene sets from GSEA analysis of the mesenchymal versus non-mesenchymal subtypes in the UCSF pediatric astrocytoma cohort. (XLSX) [file pone.0043339.s009.xlsx]

## Sheet: Table S3
Table S3. Enrichment scores and statistics of defense/immune response GO gene sets from GSEA analysis of the mesenchymal versus non-mesenchymal subtypes in the UCSF pediatric astrocytoma cohort.
HC3/Mesenchymal subtype (n=10) v HC1/Proliferative and HC2/Proneural subtypes (n=14)
NAME	SIZE	ES	NES	NOM p-val	FDR q-val	FWER p-val	RANK AT MAX	LEADING EDGE
ADAPTIVE_IMMUNE_RESPONSE	24	0.645431	1.6358	0.0345528	0.0345528	0.017	2757	tags=42%, list=14%, signal=49%
CYTOKINE_BIOSYNTHETIC_PROCESS	40	0.494531	1.36108	0.117886	0.117886	0.058	2769	tags=35%, list=14%, signal=41%
CYTOKINE_BIOSYNTHETIC_PROCESS	40	0.494531	1.33785	0.152475	0.152475	0.077	2769	tags=35%, list=14%, signal=41%
CYTOKINE_PRODUCTION	71	0.446462	1.29757	0.154472	0.154472	0.076	2769	tags=32%, list=14%, signal=38%
IMMUNE_EFFECTOR_PROCESS	36	0.494427	1.24845	0.234568	0.234568	0.114	2757	tags=33%, list=14%, signal=39%
DEFENSE_RESPONSE	258	0.40439	1.24533	0.184466	0.184466	0.095	2757	tags=27%, list=14%, signal=31%
IMMUNE_RESPONSE	228	0.441338	1.2239	0.237903	0.237903	0.118	3099	tags=31%, list=16%, signal=36%
CYTOKINE_SECRETION	18	0.523661	1.21058	0.263473	0.263473	0.132	2769	tags=44%, list=14%, signal=52%
IMMUNE_SYSTEM_PROCESS	321	0.365432	1.11368	0.329341	0.329341	0.165	3099	tags=27%, list=16%, signal=32%
BLOOD_COAGULATION	40	0.405702	0.993616	0.48073	0.48073	0.237	1653	tags=30%, list=9%, signal=33%
POSITIVE_REGULATION_OF_IMMUNE_RESPONSE	29	0.33083	0.980371	0.488372	0.488372	0.252	2737	tags=24%, list=14%, signal=28%
RESPONSE_TO_WOUNDING	179	0.324056	0.91882	0.56341	0.56341	0.271	1806	tags=20%, list=9%, signal=21%
COAGULATION	41	0.373424	0.905438	0.611789	0.611789	0.301	1653	tags=29%, list=9%, signal=32%
WOUND_HEALING	51	0.331736	0.809478	0.741127	0.741127	0.355	1653	tags=24%, list=9%, signal=26%
Abbreviations: ES: enrichment score; NES: normalized enrichment score; NOM p-val: nominal p-value; FDR q-val = false discovery rate q-value; FWER p-val: Family-wise error rate p-value
