# Supplementary material for: Increased Microglia/Macrophage Gene Expression in a Subset of Adult and Pediatric Astrocytomas
Source: PLoS One. 2012 Aug 22;7(8):e43339. doi: 10.1371/journal.pone.0043339 (PMC3425586; doi:10.1371/journal.pone.0043339)
Supplement: Table S6 — Enrichment scores and statistics of cell-specific gene signatures from GSEA analysis of short versus long survival patients in adult and pediatric astrocytomas. (XLSX) [file pone.0043339.s012.xlsx]

## Sheet: Table S6
Table S6. Enrichment scores and statistics of cell-specific gene signatures from GSEA analysis of short versus long survival patients in adult and pediatric astrocytomas.
(A) Adult GBM (TCGA data portal, 2010): Short survival (n=98) vs Long survival (n=78)
NAME	SIZE	ES	NES	NOM p-val	FDR q-val	FWER p-val	RANK AT MAX	LEADING EDGE
T CD4 NAIVE	52	0.452522	1.59228	0.023166	0.294212	0.156	5501	tags=56%, list=31%, signal=81%
M1 MACROPHAGES	68	0.53481	1.53834	0.0919765	0.213885	0.215	4590	tags=53%, list=26%, signal=71%
MONOCYTES	76	0.423702	1.52596	0.0495049	0.155656	0.227	3645	tags=43%, list=21%, signal=54%
GIM	140	0.389451	1.41574	0.128713	0.21513	0.353	4921	tags=46%, list=28%, signal=64%
M2 MACROPHAGES	57	0.499615	1.4056	0.18254	0.182578	0.368	2629	tags=39%, list=15%, signal=45%
GRANULOCYTES	73	0.368724	1.39984	0.0792683	0.154739	0.374	3518	tags=32%, list=20%, signal=39%
T CD4 ACTIVATED	9	0.554539	1.25822	0.212425	0.264317	0.563	2145	tags=33%, list=12%, signal=38%
HSC	249	0.238061	1.0436	0.383104	0.550264	0.864	3521	tags=23%, list=20%, signal=29%
NK CELL	62	0.271865	1.03071	0.404669	0.510838	0.875	4265	tags=27%, list=24%, signal=36%
B CELL	59	0.22178	0.906726	0.637427	0.670378	0.943	2957	tags=24%, list=17%, signal=28%
T CD8 NAIVE	32	0.200942	0.707584	0.906615	0.927585	0.987	5014	tags=38%, list=28%, signal=52%
T CD8 ACTIVATED	48	0.182608	0.654193	0.933333	0.907449	0.99	4179	tags=21%, list=24%, signal=27%
NAIVE T CELL	27	-0.274616	-0.826696	0.667323	0.67496	0.969	2664	tags=26%, list=15%, signal=30%
NUC. ERYTHROCYTES	209	-0.229045	-1.04172	0.363985	0.729473	0.846	3591	tags=29%, list=20%, signal=36%
(B) Pediatric GBM (Paugh et al, 2010): Short survival (n=9) vs Long survival (n=12)
NAME	SIZE	ES	NES	NOM p-val	FDR q-val	FWER p-val	RANK AT MAX	LEADING EDGE
T CD8 ACTIVATED	49	0.307277	1.03634	0.383333	1	0.855	2582	tags=22%, list=12%, signal=26%
NAIVE T CELL	26	0.378359	1.026	0.402128	1	0.865	2208	tags=19%, list=11%, signal=21%
GIM	140	0.365728	0.975789	0.496016	1	0.922	2545	tags=24%, list=12%, signal=27%
MONOCYTES	74	0.349328	0.938758	0.527237	1	0.945	2831	tags=28%, list=14%, signal=33%
M1 MACROPHAGES	62	0.442865	0.921917	0.562	0.893231	0.954	2366	tags=34%, list=11%, signal=38%
NK CELL	58	0.305742	0.869936	0.691684	0.860076	0.971	2180	tags=21%, list=11%, signal=23%
NUC. ERYTHROCYTES	209	0.234966	0.783945	0.815126	0.909273	0.989	3285	tags=21%, list=16%, signal=25%
GRANULOCYTES	74	0.190361	0.594854	0.993976	0.982201	0.997	1574	tags=9%, list=8%, signal=10%
HSC	249	-0.23997	-0.731878	0.965116	0.876815	0.993	3113	tags=22%, list=15%, signal=26%
M2 MACROPHAGES	56	-0.35164	-0.790031	0.702041	0.95372	0.99	3403	tags=34%, list=16%, signal=40%
T CD4 NAIVE	51	-0.263139	-0.79404	0.84375	1	0.99	4142	tags=31%, list=20%, signal=39%
B CELL	60	-0.287138	-0.895691	0.641584	1	0.968	2909	tags=25%, list=14%, signal=29%
T CD8 NAIVE	37	-0.309871	-0.910691	0.602484	1	0.958	6529	tags=43%, list=32%, signal=63%
T CD4 ACTIVATED	9	-0.442557	-1.11398	0.297959	1	0.775	3468	tags=44%, list=17%, signal=53%
Abbreviations: ES: enrichment score; NES: normalized enrichment score; NOM p-val: nominal p-value; FDR q-val = false discovery rate q-value;
FWER p-val: Family-wise error rate p-value; GIM: glioma-infiltrating microglia/macrophage; HSC: hematopoietic stem cells
Note: the reduced size of some gene sets in the pediatric analysis (B) compared to adult (A) is due to some of the signature genes not being represented on the pediatric arrays
